# Supplementary material for: A Co-Association Network Analysis of the Genetic Determination of Pig Conformation, Growth and Fatness
Source: PLoS One. 2014 Dec 11;9(12):e114862. doi: 10.1371/journal.pone.0114862 (PMC4263716; doi:10.1371/journal.pone.0114862)
Supplement: S1 Table — List of 54 growth-related genes in the network. (XLSX) [file pone.0114862.s004.xlsx]

## Sheet: TF_miRNA_PJ_005
Table S1. List of 54 growth-related genes in the network.
ACVR1B
ADCY1
ADCY2
AGL
AGPS
ARHGEF16
ATP6V0A2
ATRN
BLK
BNIPL
CD44
CEP164
CHD7
CLDN16
CREG1
EFEMP1
FANCD2
FER
FGF6
FOXO1
FRS2
HEG1
HOXB13
HSPG2
IKBKAP
LTBP1
MATN3
MEN1
MT3
NDRG3
NDUFA10
NDUFS4
NOR-1
NOS1
PAK7
PDE11A
PDSS1
PPARG
PRDM16
PRKCB
PRKCE
PTK2B
RASGRF2
RHO
ROS1
RPS6KA2
RYK
SDCCAG8
SEMA4A
SLC5A1
SLCO2A1
TIAM2
WDR11
WNT7A

## Sheet: Full1
MEN1
CREG1
ROS1
CHD7
PPARG
RHO
NOS1
ATRN
ADCY1
FER
LTBP1
SEMA4A
PRDM16
HSPG2
HOXB13
ATP6V0A2
PRKCE
PAK7
RPS6KA2
NOR-1
CD44
RASGRF2
AGL
ACVR1B
FGF6
ELF1
BLK
BNIPL
FANCD2
WNT7A
TIAM2
IKBKAP
EFEMP1
ARHGEF16
NDRG3
SLCO2A1
RYK
PTK2B
SLC5A1
ADCY2
FRS2
CEP164
CLDN16
NDUFA10
MATN3
PDSS1
FOXO1
HEG1
WDR11
NDUFS4
PRKCB
MT3
SDCCAG8
AGPS
PDE11A
