# Supplementary material for: A Co-Association Network Analysis of the Genetic Determination of Pig Conformation, Growth and Fatness
Source: PLoS One. 2014 Dec 11;9(12):e114862. doi: 10.1371/journal.pone.0114862 (PMC4263716; doi:10.1371/journal.pone.0114862)
Supplement: S2 Table — List of 142 regulators (transcription factors and miRNAs) identified within the list of associated-genes. (XLSX) [file pone.0114862.s005.xlsx]

## Sheet: TF_miRNA_PJ_005
Table S2. List of 142 regulators (transcription factors and miRNAs) identified within the list of associated-genes.
AKNA
ARNT
ARNTL
ARNTL2
ASXL2
ATF6
ATF6B
BAZ1A
BCL9
BHLHE22
BMAL1
BMPR1A
BRPF1
BTAF1
CERS2
CERS5
CHCHD3
CHD1
CITED2
CNOT1
CREB3
CREB3L1
CREB5
CREG1
CSDA
CUX1
CUX2
DBX1
DDX20
DDX21
DDX54
DMRT1
E2F6
E2F7
EHMT2
ELF1
ELF5
ELL2
ENSSSCG00000003361
ENSSSCG00000018341
ENSSSCG00000018468
ENSSSCG00000018614
ENSSSCG00000018662
ENSSSCG00000018677
ENSSSCG00000018904
ENSSSCG00000019021
ENSSSCG00000019760
ENSSSCG00000019806
ENSSSCG00000023641
ENSSSCG00000024457
ENSSSCG00000025509
ENSSSCG00000027780
ENSSSCG00000029632
ENSSSCG00000030555
EP300
EPAS1
ERCC3
ERG
ESRRG
ETV6
FOXN3
FOXO1
GABPB2
GATA4
GLIS3
GRAP2
GTF2H3
GTF3C5
HEYL
HMBOX1
HMGA2
HNF1A
HOXB13
HTATIP2
JHDM1D
JMJD1C
KCNIP3
KDM5B
L3MBTL3
LHX6
MAFF
MDFIC
MECOM
MED19
MED28
MEF2D
MEN1
MTF2
MYB
NCOA7
NCOR1
NOR-1
NPAS2
NPAS3
NPAS4
NR1H4
NR2C2
NR2F2
NRBF2
OTX2
PARP1
PHC3
PPARG
PRDM15
PRDM16
PTGER3
PTH
RB1
RFX4
RFX5
RLF
RORC
SF-1
SMARCA5
SNAPC3
sscmir196a1
ST18
TADA3
TAF2
TBPL2
TCEA1
TCEB3
TCERG1
TCF23
TCF7L2
TEAD1
TFAP2D
TFEC
TLX1
TOX
TP63
TRERF1
TRRAP
UHRF1
WWTR1
YBX1
ZBTB48
ZFP42
ZFPM2
ZNF192
ZNF367
ZNF488
