# Supplementary material for: A Co-Association Network Analysis of the Genetic Determination of Pig Conformation, Growth and Fatness
Source: PLoS One. 2014 Dec 11;9(12):e114862. doi: 10.1371/journal.pone.0114862 (PMC4263716; doi:10.1371/journal.pone.0114862)
Supplement: S3 Table — Top networks of molecular functions identified with IPA for the 513 genes. (XLS) [file pone.0114862.s006.xls]

## Sheet: Sheet0
Table S3. Top networks of molecular functions identified with IPA for the 513 genes.
ID	Molecules in Network	Score	Focus Molecules	Top Functions
1	ADCY, ADCY1, ADCY2, ADORA3, ADRB, ARHGAP32, CaMKII, CCDC6, CD6, CRAT, Ctbp, ELF1, ERK1/2, ETV6, G protein beta gamma, GALNT2, HSD17B7, KCNMA1, KCNN2, KCNN3, KLRB1, KLRD1, MATN3, MYCBP2, OSMR, potassium channel, Proinsulin, RAB7L1, RASGRF2, SH2B3, SPRY4, STAT5a/b, TCF, Wnt, WNT7A	38	24	Cell Signaling, Nucleic Acid Metabolism, Cell-To-Cell Signaling and Interaction
2	ABCB10, BRPF1, BTAF1, CACNA1G, CHD1, CYB5A, CYP7A1, Dynamin, EAF1, ELL2, ELP4, FABP5, hemoglobin, Histone h3, Histone h4, HMMR, Holo RNA polymerase II, IKBKAP, INCENP, ITM2B, JINK1/2, KDM5B, MDN1, MED19, mediator, PEPCK, PI3K (complex), PRKDC, RNA polymerase II, Rxr, RYK, TADA3, TF, TRRAP, YTHDC2	38	24	Organismal Development, DNA Replication, Recombination, and Repair, Lipid Metabolism
3	BOLA1, Cg, CHD7, Collagen type IV, DNAH11, EFEMP1, estrogen receptor, FANCD2, FOXO1, FSH, Growth hormone, HSD17B12, Lh, Mapk, Mitochondrial complex 1, MME, NDUFA10, NDUFS4, NR2C2, PLXND1, PSMD4, RGS7, RGS20, S100A10, SCN10A, SCN11A, SCN8A, SEMA4A, ST8SIA4, STIP1, THBS2, TXNIP, Ubiquitin, voltage-gated sodium channel, WRAP73	38	25	Hereditary Disorder, Neurological Disease, Developmental Disorder
4	ADAMTS12, Alpha catenin, BCR (complex), BLK, c-Src, CADPS, CDCP1, CHKA, DPYSL2, E2F7, Erm, ESRRG, F Actin, GLRX, Ige, Igm, KDM2A, KSR2, MAVS, MLLT4, MT3, NFkB (complex), NRXN2, PIP5K1A, PIP5K1C, PLC gamma, RNF5, Rock, SH3PXD2A, SNAP25, Snare, SYK/ZAP, SYT1, tubulin (family), WIPF1	33	22	Cell-To-Cell Signaling and Interaction, Nervous System Development and Function, Cellular Assembly and Organization
5	26s Proteasome, ACOT7, Actin, BHLHE22, Calmodulin, caspase, Ck2, CLTB, Cyclin A, DNAJC13, E2f, E2F6, EIF4A3, ENSA, EPB41L2, Hsp70, Insulin, KIF17, KIF1B, MHC Class II (complex), MYB, NMDA Receptor, PAM, Pde, PDE11A, PDE9A, Pka, PLC, POT1, PPARG, RHO, SUGT1, TBXAS1, tubulin (complex), YBX1	29	20	Cellular Development, Nervous System Development and Function, Behavior
6	Akt, Collagen Alpha1, Collagen type II, Collagen type III, Collagen type VI, CREG1, DCN, Fcer1, FCGR1A/2A/3A, FER, Fgf, FGF6, Fgfr, FRS2, FYB, HSPG2, I kappa b kinase, Integrin, ITGA1, ITGA2, KMO, LCP1, Lfa-1, LNPEP, MGLL, N-Cadherin, PRDM16, RAB21, RRBP1, Talin, TBC1D4, TGFBR, TIAM2, TLX1, Vla-4	27	19	Cell Morphology, Nervous System Development and Function, Inflammatory Disease
7	AIDA, ALB, AMPK, ATG7, ATP2B2, CAB39, CACNA1I, Calcineurin protein(s), calpain, CAST, CIT, CTSL, cytochrome C, HDL, HDL-cholesterol, Jnk, KHDRBS3, LDL-cholesterol, MECOM, MEF2D, NADPH oxidase, NFAT (complex), Nfat (family), NOS1, PCSK9, PKC (α, β, γ, δ, ε, ι), PLCB4, PLXNA1, Pmca, PRKCB, RLF, RYR1, Sod, TAOK3, WDR26	26	21	Cell Death and Survival, Cell Morphology, Cellular Assembly and Organization
8	Alp, CDO1, CLEC7A, Cofilin, Collagen type I, Creb, CREB5, CSRP2, Cyclin E, DLL1, DOCK3, EIF2B5, ERK, FOXN3, Laminin, LTBP1, MAGI3, Mek, MEN1, OBFC1, p70 S6k, PDGF BB, PINK1, PP1 protein complex group, PP2A, Ppp2c, PPP2R2B, Rap1, Rb, RPS6KA2, sphingomyelinase, STRIP1, thymidine kinase, TPM1, ZC3H12D	25	18	Cancer, Tissue Development, Cellular Compromise
9	ACO1, AGPS, CD44, DEGS1, DOCK8, FBLIM1, FCER1G, Fibrinogen, Gsk3, HISTONE, HRH1, IgG, IgG1, Igg3, IgG2a, IL12 (family), Immunoglobulin, LDL, LHX6, MCL1, NDFIP2, Pdgf (complex), Pkc(s), Pld, PTK2B, PTPN22, PTPRC, RORC, SEC13, SELENBP1, Shc, Smad, Sos, SRC (family), Tgf beta	22	17	Cell Death and Survival, Hematological System Development and Function, Cellular Function and Maintenance
10	ANKRD17, ATG9A, BNIP1, CEP164, CMIP, FCHO2, FGFR1OP, FIG4, FLG2, GGH, HCN1, ITPRIP, MTMR1, MTMR14, NDNL2, NSMCE1, NSMCE2, NSMCE4A, PLCD3, PLCH1, PLD4, PPP2R3C, RSF1, SACM1L, SEC23IP, SMC5, SMC6, STX18, SUCLG2, TGS1, TMEM109, TTBK2, TUFT1, UBC, USE1	21	16	Carbohydrate Metabolism, Lipid Metabolism, Small Molecule Biochemistry
11	ACVR1B, AGL, ATL2, ATP5E, ATP5G3, ATPAF1, CC2D2A, Copb2, COPG1, COPG2, COPZ2, CRCP, ERGIC2, FOXRED2, JPH1, KCTD10, MAN1B1, MYO1D, POLR3B, POLR3C, POLR3G, POLR3H, RPN1, SEPT1, Sept9, SEPT9, SEPT10, STAMBP, STT3B, UBC, VPS9D1, WDR20, XRCC3, ZFP42, ZSWIM7	21	16	Post-Translational Modification, Developmental Disorder, Hereditary Disorder
12	ACAD9, ACSF2, AKNA, ARL6IP1, ASRGL1, CAPZA1, CLN3, CREB3, DESI1, EXPH5, FXN, GABARAPL1, GIGYF2, KIF11, LPGAT1, LRRC16A, MAPK8IP2, MARK3, NDRG3, NEK10, NOL10, PDSS1, PIWIL1, PMPCB, RAB27A, SBDS, SFT2D1, SMAD9, ST8SIA6, SYT12, TDRKH, UBC, UBXN7, UNC93B1, WDR11	21	16	Cellular Assembly and Organization, Cellular Function and Maintenance, Hereditary Disorder
13	ANO5, ANO10, AP1S3, CA10, CCDC138, CNTLN, CPNE9, DCBLD1, DEPDC5, GARNL3, GK5, HDDC2, HEG1, KDELC2, KMT2D, MARVELD1, NT5DC1, RABL3, RANGRF, RELL1, RIMKLB, SAMD8, SEC22C, SLC22A23, SLC35F5, SPEF2, SYPL2, SZT2, TFAP2D, TMEM159, TRMT2B, UBC, YDJC, ZFP62, ZNF347	19	15	Developmental Disorder, Hereditary Disorder, Neurological Disease
14	ASUN, BTAF1, CBX5, CFTR, CHAMP1, CLP1, EME1, FAM175A, FOXA1, HELZ, HIST3H2BB, INTS3, INTS4, INTS12, IWS1, KIAA1958, MS4A5, NELFA, NVL, OXCT1, PCF11, POLR2A, PRDM15, SCAF8, SCAI, SENP7, SSRP1, SUMO2, TMTC1, TSEN2, TSEN15, TSEN34, TSEN54, ZNF687, ZNF829	18	14	RNA Post-Transcriptional Modification, Developmental Disorder, Neurological Disease
15	APITD1, APP, C17orf70, C19orf40, CAPSL, CCDC40, CCDC60, CHRM3, CINP, CLDN16, CLDN20, CLUAP1, CPA6, DPCD, endocannabinoid, EPB41L4A, FZD3, GAPDHS, GPR3, GPR6, GPR12, GPR61, GPR78, KIAA0825, LPAR3, NALCN, RXFP3, SPZ1, SUPT4H1, TAF7L, TSKS, TSSK6, TTLL6, VPS45, ZNF322	17	14	Organismal Injury and Abnormalities, Reproductive System Disease, Nervous System Development and Function
16	ADCYAP1, ALKBH5, ANGEL2, ATP6V0A2, ATRN, C12orf49, CEPT1, COPS7B, CTBS, DRG1, ELAVL1, Gas1, HECW2, HOXB13, INPP4B, KAZN, METAP1, MITF, MUM1, MYC, PIGM, RNF17, SAMD1, SELT, SEZ6L, SLC45A2, SLCO4C1, SNX10, SRBD1, SYT15, TBC1D16, UBL3, UST, ZBTB14, ZXDB	16	13	Cell Morphology, Developmental Disorder, Organismal Injury and Abnormalities
17	AATK, ABCC3, ALAD, ARRDC3, AZU1, CABP4, CCDC22, CORO1B, CPEB3, CUL1, EFCC1, FBXL17, FBXL18, FBXO45, GSTA2, KIF20A, MAEA, OLFML2B, PDK3, PPP1CA, PREX2, PRKCZ, PSMG1, PXR ligand-PXR-Retinoic acid-RXRα, RAPGEF5, RFTN1, SFI1, SLC7A14, SNX29, taurochenodeoxycholate, TNF, TPP2, UBD, ZBTB11, ZDHHC8	14	12	Embryonic Development, Hair and Skin Development and Function, Cell-mediated Immune Response
18	ALDH5A1, ARHGEF26, ARNT2, AS3MT, BCL9, BFSP2, CRISP2, DAGLA, DEFB104A/DEFB104B, DPP7, ELMOD1, ethanol, GCNT2, GPR65, H1FOO, H2-K2/H2-Q9, HAO2, IFNG, IL12 (complex), KLRB1, LIX1, MX2, NAPEPLD, NR3C1, NUPR1, Phb, PI4KB, RAB20, RDH11, TLR3, TLR3/4, TRIL, TXNRD3, ZNF483, ZNF488	14	12	Endocrine System Development and Function, Cell-To-Cell Signaling and Interaction, Inflammatory Response
19	ALX1, ARHGEF9, ARHGEF16, BAI2, BNIP2, BNIPL, CDC42, CDC42BPB, CELSR3, DDX20, DICER1, EPO, FMR1, GNRHR2, GPR45, GPRIN1, GRB2, HHIPL2, KIF25, LPAR3, mir-138, mir-194, miR-138-5p (miRNAs w/seed GCUGGUG), miR-218-5p (and other miRNAs w/seed UGUGCUU), PDLIM2, PNMA2, RASGEF1A, Rasgrf, RTN1, SH3D19, SLC24A1, SLCO2A1, SRGAP1, STRADB, WIPF2	14	12	Cell Signaling, Cell Cycle, Embryonic Development
20	ANKH, BMS1, CACNA2D3, CACNG4, CATSPER, CATSPER1, CDC37, DUPD1, GABRD, GRK5, HTT, HUNK, IL17RE, IP6K1, MCOLN2, NGF, Ntrk1 dimer, PLIN4, PPIP5K1, progesterone, PRPSAP1, RAB3IL1, RBMS1, REM1, RUSC1, SDCCAG8, SEMA6C, SHE, SORCS3, SPP1, STRADB, TRAF6, voltage-gated calcium channel, ZNF334, ZNF675	14	12	Cellular Development, Neurological Disease, Cell Signaling
21	ACAD11, Adaptor protein 2, alcohol group acceptor phosphotransferase, ALKBH3, Ap1, ASGR2, BLVRA, CD3, chemokine, Collagen(s), DHX36, F5, FAT1, Focal adhesion kinase, Gpcr, Hsp90, IL1, Interferon alpha, MAP2K1/2, Mmp, P2RX4, P38 MAPK, p85 (pik3r), PAK7, PRKCE, Pro-inflammatory Cytokine, Rac, Ras, Ras homolog, Sfk, SLC5A1, SRPRB, TCR, Tlr, Vegf	13	12	Cell-To-Cell Signaling and Interaction, Cellular Assembly and Organization, Nervous System Development and Function
22	AR, ATXN1, BICC1, CD109, CHST5, CHST13, CUX2, DZIP3, EGFR, Gpcr, GPR62, GPR75, GPR82, GPR97, GPR111, GPR112, GPR128, GPR144, GPR149, GPR150, GPR152, GPR157, GPR162, GPR174, GPR176, GPRC5D, MAS1L, ROS1, SLC6A13, sulfotransferase, Sult4a1, TGFB1, UST, VN1R2, ZMIZ1	13	11	Post-Translational Modification, Organ Morphology, Reproductive System Development and Function
23	ARHGEF39, CARD9, CLDN4, CNKSR1, DIXDC1, DMD, DVL2, ENKD1, GJA5, HTR2B, MAP3K9, MAPK8, MDFIC, MEF2C, MYCBPAP, MYLK2, MYOZ1, NQO2, PLA2G12A, PRDX5, PROK1, RAB35, RBPMS, SCIN, SLC24A5, SOCS4, THEM5, TIFA, TMEM108, TRAFD1, UFC1, VANGL2, VHL, ZBTB48, ZBTB8A	7	7	Cardiovascular System Development and Function, Embryonic Development, Organ Development
