# Supplementary material for: A Co-Association Network Analysis of the Genetic Determination of Pig Conformation, Growth and Fatness
Source: PLoS One. 2014 Dec 11;9(12):e114862. doi: 10.1371/journal.pone.0114862 (PMC4263716; doi:10.1371/journal.pone.0114862)
Supplement: S4 Table — Top pathways identified with IPA for the 513 genes. (XLS) [file pone.0114862.s007.xls]

## Sheet: Sheet0
Table S4. Top pathways identified with IPA for the 513 genes.
ID	p-value	Ratio	Molecules
D-myo-inositol (1,4,5)-Trisphosphate Biosynthesis	2.45E-04	1.25E-01	PIP5K1A,PLCB4,PIP5K1C,PLCH1,PI4KB
G-Protein Coupled Receptor Signaling	5.89E-03	4.35E-02	HRH1,ADORA3,PLCB4,ADCY2,PTK2B,PDE9A,RGS7,ADCY1,PRKCE,PDE11A,CREB5,PRKCB
Leukocyte Extravasation Signaling	6.61E-03	4.76E-02	WIPF1,PTK2B,CLDN16,ITGA2,FER,CD44,PRKCE,MLLT4,ITGA1,PRKCB
Corticotropin Releasing Hormone Signaling	7.59E-03	4.83E-02	NOS1,ADCY2,MEF2D,ADCY1,PRKCE,CREB5,PRKCB
ERK/MAPK Signaling	1.35E-02	4.27E-02	PPARG,PTK2B,ITGA2,PPP2R2B,PRKCE,PAK7,CREB5,ELF1,PRKCB
GNRH Signaling	1.55E-02	4.58E-02	PLCB4,ADCY2,ADCY1,PRKCE,PAK7,CREB5,PRKCB
Caveolar-mediated Endocytosis Signaling	1.62E-02	5.88E-02	ALB,ITGA2,COPG2,ITGA1,COPG1
NF-κB Activation by Viruses	1.62E-02	6.02E-02	ITGA2,PRKCE,ITGA1,IKBKAP,PRKCB
Dopamine-DARPP32 Feedback in cAMP Signaling	1.66E-02	4.28E-02	NOS1,PLCB4,ADCY2,PPP2R2B,ADCY1,PRKCE,CREB5,PRKCB
Rac Signaling	1.78E-02	4.69E-02	PIP5K1A,PTK2B,PIP5K1C,ITGA2,CD44,PAK7
Phospholipase C Signaling	1.95E-02	3.77E-02	PLCB4,ADCY2,ARHGEF16,MEF2D,ITGA2,ADCY1,FCER1G,PRKCE,CREB5,PRKCB
Glutamate Removal from Folates	2.00E-02	3.33E-01	GGH
Renin-Angiotensin Signaling	2.19E-02	4.76E-02	ADCY2,PTK2B,ADCY1,PRKCE,PAK7,PRKCB
Natural Killer Cell Signaling	2.29E-02	5.08E-02	KLRB1,KLRD1,FCER1G,PRKCE,PAK7,PRKCB
Acyl-CoA Hydrolysis	2.29E-02	1.33E-01	THEM5,ACOT7
Vitamin-C Transport	3.09E-02	9.09E-02	GLRX,TXNRD3
tRNA Splicing	3.24E-02	6.52E-02	PDE9A,TSEN2,PDE11A
Virus Entry via Endocytic Pathways	3.24E-02	4.95E-02	CLTB,ITGA2,PRKCE,ITGA1,PRKCB
nNOS Signaling in Skeletal Muscle Cells	3.47E-02	6.45E-02	NOS1,RYR1
Calcium-induced T Lymphocyte Apoptosis	3.55E-02	5.63E-02	MEF2D,FCER1G,PRKCE,PRKCB
P2Y Purigenic Receptor Signaling Pathway	3.55E-02	4.17E-02	PLCB4,ADCY2,ADCY1,PRKCE,CREB5,PRKCB
RhoA Signaling	3.72E-02	4.69E-02	PLXNA1,PIP5K1A,SEPT9,PTK2B,PIP5K1C,CIT
Tec Kinase Signaling	3.72E-02	3.8E-02	BLK,PTK2B,ITGA2,FCER1G,PRKCE,PAK7,PRKCB
Fcγ Receptor-mediated Phagocytosis in Macrophages and Monocytes	3.80E-02	4.72E-02	PIP5K1A,PTK2B,PRKCE,FYB,PRKCB
Asparagine Degradation I	3.98E-02	2E-01	ASRGL1
All-trans-decaprenyl Diphosphate Biosynthesis	3.98E-02	1.67E-01	PDSS1
Taurine Biosynthesis	3.98E-02	1.11E-01	CDO1
Breast Cancer Regulation by Stathmin1	3.98E-02	3.74E-02	E2F6,PLCB4,ADCY2,ARHGEF16,PPP2R2B,ADCY1,PRKCE,PRKCB
Molecular Mechanisms of Cancer	4.27E-02	3.09E-02	PRKDC,RASGRF2,E2F6,PLCB4,ADCY2,FANCD2,FOXO1,ARHGEF16,ADCY1,PRKCE,PAK7,PRKCB
Protein Kinase A Signaling	4.37E-02	3.18E-02	PTPRC,PLCB4,ADCY2,RHO,PTK2B,PDE9A,ADCY1,PRKCE,RYR1,PDE11A,CREB5,PTPN22,PRKCB
Signaling by Rho Family GTPases	4.79E-02	3.36E-02	PIP5K1A,WIPF1,SEPT9,PTK2B,PIP5K1C,ARHGEF16,ITGA2,CIT,PAK7
Neuropathic Pain Signaling In Dorsal Horn Neurons	5.01E-02	4.59E-02	KCNN3,PLCB4,KCNN2,PRKCE,PRKCB
CCR5 Signaling in Macrophages	5.13E-02	4.12E-02	PTK2B,FCER1G,PRKCE,PRKCB
Melatonin Signaling	5.13E-02	4.94E-02	PLCB4,PRKCE,RORC,PRKCB
Cholecystokinin/Gastrin-mediated Signaling	5.13E-02	4.72E-02	PLCB4,PTK2B,MEF2D,PRKCE,PRKCB
Ascorbate Recycling (Cytosolic)	5.89E-02	7.69E-02	GLRX
Glutathione Redox Reactions II	5.89E-02	1.43E-01	GLRX
4-aminobutyrate Degradation I	5.89E-02	1E-01	SUCLG2
Hepatic Cholestasis	6.03E-02	3.28E-02	ADCY2,ADCY1,CYP7A1,PRKCE,ABCC3,PRKCB
Leptin Signaling in Obesity	6.31E-02	4.71E-02	PLCB4,ADCY2,FOXO1,ADCY1
Synaptic Long Term Depression	6.31E-02	3.7E-02	NOS1,PLCB4,PPP2R2B,PRKCE,RYR1,PRKCB
PPARα/RXRα Activation	6.46E-02	3.5E-02	PLCB4,ADCY2,ADCY1,NR2C2,TGS1,ACVR1B,PRKCB
nNOS Signaling in Neurons	6.76E-02	5.77E-02	NOS1,PRKCE,PRKCB
Reelin Signaling in Neurons	7.24E-02	4.71E-02	BLK,ARHGEF16,ITGA2,ITGA1
Gαq Signaling	7.59E-02	3.51E-02	HRH1,PLCB4,PTK2B,RGS7,PRKCE,PRKCB
Uracil Degradation II (Reductive)	7.76E-02	9.09E-02	DPYSL2
Heme Degradation	7.76E-02	9.09E-02	BLVRA
Thymine Degradation	7.76E-02	9.09E-02	DPYSL2
L-cysteine Degradation I	7.76E-02	9.09E-02	CDO1
Regulation of Actin-based Motility by Rho	8.32E-02	4.35E-02	PIP5K1A,WIPF1,PIP5K1C,PAK7
Semaphorin Signaling in Neurons	8.51E-02	5.56E-02	DPYSL2,PLXNA1,PAK7
CXCR4 Signaling	8.71E-02	3.45E-02	PLCB4,ADCY2,ADCY1,PRKCE,PAK7,PRKCB
Aldosterone Signaling in Epithelial Cells	8.71E-02	3.55E-02	PIP5K1A,PLCB4,PIP5K1C,DNAJC13,PRKCE,PRKCB
Superpathway of Inositol Phosphate Compounds	8.71E-02	2.99E-02	PTPRC,PIP5K1A,PLCB4,PIP5K1C,PLCH1,PI4KB,PTPN22
Sperm Motility	8.91E-02	3.47E-02	CACNA1G,PLCB4,PTK2B,PRKCE,PRKCB
ErbB Signaling	8.91E-02	4.44E-02	FOXO1,PRKCE,PAK7,PRKCB
Synaptic Long Term Potentiation	9.12E-02	3.85E-02	PLCB4,ADCY1,PRKCE,CREB5,PRKCB
Melanocyte Development and Pigmentation Signaling	9.33E-02	4.21E-02	ADCY2,ADCY1,RPS6KA2,CREB5
Citrulline-Nitric Oxide Cycle	9.55E-02	6.25E-02	NOS1
Glutamate Degradation III (via 4-aminobutyrate)	9.55E-02	8.33E-02	SUCLG2
Neuregulin Signaling	1.00E-01	3.85E-02	DCN,ITGA2,PRKCE,PRKCB
α-Adrenergic Signaling	1.00E-01	3.67E-02	ADCY2,ADCY1,PRKCE,PRKCB
CTLA4 Signaling in Cytotoxic T Lymphocytes	1.00E-01	4.17E-02	CLTB,PPP2R2B,FCER1G,PTPN22
CDK5 Signaling	1.00E-01	4.12E-02	ADCY2,ITGA2,PPP2R2B,ADCY1
G Beta Gamma Signaling	1.02E-01	3.31E-02	ADCY2,ADCY1,PRKCE,PRKCB
VEGF Signaling	1.12E-01	3.67E-02	FOXO1,PTK2B,EIF2B5,PRKCB
Thioredoxin Pathway	1.14E-01	1.25E-01	TXNRD3
Zymosterol Biosynthesis	1.14E-01	4.55E-02	HSD17B7
Cellular Effects of Sildenafil (Viagra)	1.16E-01	3.23E-02	KCNN3,PLCB4,ADCY2,KCNN2,ADCY1
Role of Pattern Recognition Receptors in Recognition of Bacteria and Viruses	1.25E-01	3.67E-02	CLEC7A,MAVS,PRKCE,PRKCB
Endothelin-1 Signaling	1.30E-01	3.12E-02	NOS1,PLCB4,ADCY2,ADCY1,PRKCE,PRKCB
Estrogen-Dependent Breast Cancer Signaling	1.31E-01	4.11E-02	HSD17B7,HSD17B12,CREB5
Phosphatidylcholine Biosynthesis I	1.32E-01	5.88E-02	CHKA
Cardiac β-adrenergic Signaling	1.33E-01	3.16E-02	ADCY2,PDE9A,PPP2R2B,ADCY1,PDE11A
RhoGDI Signaling	1.35E-01	2.97E-02	PIP5K1A,PIP5K1C,ARHGEF16,ITGA2,CD44,PAK7
ERK5 Signaling	1.36E-01	4.41E-02	MEF2D,RPS6KA2,CREB5
CREB Signaling in Neurons	1.38E-01	2.9E-02	PLCB4,ADCY2,ADCY1,PRKCE,CREB5,PRKCB
Angiopoietin Signaling	1.40E-01	4E-02	FOXO1,PAK7,IKBKAP
Paxillin Signaling	1.43E-01	3.42E-02	PTK2B,ITGA2,PAK7,ITGA1
Pyridoxal 5'-phosphate Salvage Pathway	1.45E-01	3.95E-02	PRKCE,GRK5,PAK7
Tryptophan Degradation to 2-amino-3-carboxymuconate Semialdehyde	1.49E-01	5.56E-02	KMO
PXR/RXR Activation	1.49E-01	3.26E-02	FOXO1,CYP7A1,ABCC3
cAMP-mediated signaling	1.51E-01	3.1E-02	ADORA3,ADCY2,PDE9A,RGS7,ADCY1,PDE11A,CREB5
Cell Cycle Regulation by BTG Family Proteins	1.54E-01	5.13E-02	E2F6,PPP2R2B
Stearate Biosynthesis I (Animals)	1.54E-01	4.08E-02	THEM5,ACOT7
Agrin Interactions at Neuromuscular Junction	1.54E-01	4.29E-02	ITGA2,PAK7,ITGA1
Role of NFAT in Cardiac Hypertrophy	1.57E-01	2.87E-02	PLCB4,ADCY2,MEF2D,ADCY1,PRKCE,PRKCB
Axonal Guidance Signaling	1.58E-01	2.46E-02	DPYSL2,PLXNA1,PLCB4,WIPF1,WNT7A,ITGA2,PRKCE,PAK7,SEMA4A,PLXND1,SEMA6C,PRKCB
Growth Hormone Signaling	1.59E-01	3.85E-02	PRKCE,RPS6KA2,PRKCB
Chemokine Signaling	1.59E-01	4E-02	PLCB4,PTK2B,PRKCB
Prostanoid Biosynthesis	1.66E-01	6.67E-02	TBXAS1
Phosphatidylethanolamine Biosynthesis II	1.66E-01	5.26E-02	CHKA
IL-3 Signaling	1.69E-01	4E-02	FOXO1,PRKCE,PRKCB
Oxidative Phosphorylation	1.69E-01	3.33E-02	NDUFA10,CYB5A,ATP5G3,NDUFS4
Estrogen Biosynthesis	1.75E-01	4.08E-02	HSD17B7,HSD17B12
Sphingosine-1-phosphate Signaling	1.77E-01	3.25E-02	PLCB4,ADCY2,PTK2B,ADCY1
Inhibition of Matrix Metalloproteases	1.82E-01	5E-02	HSPG2,THBS2
Calcium Transport I	1.82E-01	7.14E-02	ATP2B2
Glycogen Degradation II	1.82E-01	6.25E-02	AGL
Ketolysis	1.82E-01	5.26E-02	OXCT1
Thrombin Signaling	1.83E-01	2.84E-02	PLCB4,ADCY2,ARHGEF16,ADCY1,PRKCE,PRKCB
Gαs Signaling	1.85E-01	3.2E-02	ADCY2,ADCY1,RYR1,CREB5
3-phosphoinositide Biosynthesis	1.87E-01	2.76E-02	PTPRC,PIP5K1A,PIP5K1C,PI4KB,PTPN22
Mechanisms of Viral Exit from Host Cells	1.89E-01	4.44E-02	PRKCE,PRKCB
HER-2 Signaling in Breast Cancer	1.94E-01	3.66E-02	FOXO1,PRKCE,PRKCB
Dopamine Receptor Signaling	1.94E-01	3.12E-02	ADCY2,PPP2R2B,ADCY1
CCR3 Signaling in Eosinophils	1.97E-01	2.99E-02	PLCB4,PRKCE,PAK7,PRKCB
Gap Junction Signaling	2.01E-01	2.76E-02	PLCB4,ADCY2,ADCY1,PRKCE,PRKCB
VDR/RXR Activation	2.04E-01	3.41E-02	FOXO1,PRKCE,PRKCB
UVC-Induced MAPK Signaling	2.04E-01	4.55E-02	PRKCE,PRKCB
14-3-3-mediated Signaling	2.06E-01	3.31E-02	PLCB4,FOXO1,PRKCE,PRKCB
PTEN Signaling	2.09E-01	2.88E-02	FOXO1,ITGA2,PREX2,MAGI3
Dermatan Sulfate Biosynthesis (Late Stages)	2.11E-01	4.17E-02	UST,CHST13
Glycogen Degradation III	2.15E-01	5.56E-02	AGL
p70S6K Signaling	2.18E-01	3.03E-02	PLCB4,PPP2R2B,PRKCE,PRKCB
Role of IL-17F in Allergic Inflammatory Airway Diseases	2.26E-01	4.17E-02	RPS6KA2,CREB5
Gαi Signaling	2.26E-01	2.96E-02	ADORA3,ADCY2,RGS7,ADCY1
Oleate Biosynthesis II (Animals)	2.30E-01	5.26E-02	CYB5A
Cholesterol Biosynthesis I	2.30E-01	2.5E-02	HSD17B7
Bile Acid Biosynthesis, Neutral Pathway	2.30E-01	1.72E-02	CYP7A1
Cholesterol Biosynthesis II (via 24,25-dihydrolanosterol)	2.30E-01	2.5E-02	HSD17B7
Cholesterol Biosynthesis III (via Desmosterol)	2.30E-01	2.5E-02	HSD17B7
PI3K/AKT Signaling	2.31E-01	2.63E-02	FOXO1,ITGA2,PPP2R2B,MCL1
Chondroitin Sulfate Biosynthesis (Late Stages)	2.33E-01	3.64E-02	UST,CHST13
Mitochondrial Dysfunction	2.37E-01	2.33E-02	NDUFA10,CYB5A,ATP5G3,PINK1,NDUFS4
FXR/RXR Activation	2.45E-01	2.73E-02	PPARG,FOXO1,CYP7A1
FGF Signaling	2.45E-01	3.19E-02	CREB5,FRS2,FGF6
DNA Double-Strand Break Repair by Non-Homologous End Joining	2.45E-01	5E-02	PRKDC
Chondroitin Sulfate Degradation (Metazoa)	2.45E-01	4.35E-02	CD44
Superpathway of Citrulline Metabolism	2.45E-01	2.63E-02	NOS1
FAK Signaling	2.51E-01	2.83E-02	HMMR,ITGA2,PAK7
PI3K Signaling in B Lymphocytes	2.52E-01	2.8E-02	BLK,PTPRC,PLCB4,PRKCB
Actin Cytoskeleton Signaling	2.56E-01	2.48E-02	PIP5K1A,TIAM2,PIP5K1C,ITGA2,PAK7,FGF6
Wnt/β-catenin Signaling	2.56E-01	2.86E-02	WNT7A,PPP2R2B,CD44,BCL9,ACVR1B
PAK Signaling	2.56E-01	2.73E-02	PTK2B,ITGA2,PAK7
Telomere Extension by Telomerase	2.61E-01	5.56E-02	POT1
NAD biosynthesis II (from tryptophan)	2.61E-01	2.86E-02	KMO
The Visual Cycle	2.61E-01	3.57E-02	RDH11
Dermatan Sulfate Degradation (Metazoa)	2.61E-01	4.35E-02	CD44
Factors Promoting Cardiogenesis in Vertebrates	2.62E-01	3.03E-02	PRKCE,ACVR1B,PRKCB
Heparan Sulfate Biosynthesis (Late Stages)	2.63E-01	3.23E-02	UST,CHST13
Granzyme B Signaling	2.75E-01	5.56E-02	PRKDC
Extrinsic Prothrombin Activation Pathway	2.75E-01	4.55E-02	F5
IL-12 Signaling and Production in Macrophages	2.79E-01	2.55E-02	PPARG,ALB,PRKCE,PRKCB
RAR Activation	2.79E-01	2.56E-02	ADCY2,RDH11,ADCY1,PRKCE,PRKCB
UVB-Induced MAPK Signaling	2.85E-01	3.45E-02	PRKCE,PRKCB
γ-linolenate Biosynthesis II (Animals)	2.90E-01	4.17E-02	CYB5A
Calcium Signaling	2.90E-01	2.3E-02	MEF2D,RYR1,TPM1,CREB5,ATP2B2
Relaxin Signaling	2.92E-01	2.44E-02	ADCY2,PDE9A,ADCY1,PDE11A
Glioma Signaling	2.94E-01	2.65E-02	E2F6,PRKCE,PRKCB
Salvage Pathways of Pyrimidine Ribonucleotides	2.94E-01	2.65E-02	PRKCE,GRK5,PAK7
Thrombopoietin Signaling	3.00E-01	3.12E-02	PRKCE,PRKCB
Role of CHK Proteins in Cell Cycle Checkpoint Control	3.00E-01	3.39E-02	E2F6,PPP2R2B
Nur77 Signaling in T Lymphocytes	3.00E-01	3.12E-02	MEF2D,FCER1G
Chondroitin Sulfate Biosynthesis	3.00E-01	2.78E-02	UST,CHST13
Endoplasmic Reticulum Stress Pathway	3.04E-01	5.26E-02	TAOK3
Antioxidant Action of Vitamin C	3.05E-01	2.7E-02	PLCB4,GLRX,TXNRD3
D-myo-inositol-5-phosphate Metabolism	3.05E-01	2.47E-02	PTPRC,PLCB4,PLCH1,PTPN22
Actin Nucleation by ARP-WASP Complex	3.08E-01	2.99E-02	WIPF1,ITGA2
Clathrin-mediated Endocytosis Signaling	3.10E-01	2.53E-02	ALB,TF,PIP5K1C,CLTB,FGF6
Dermatan Sulfate Biosynthesis	3.15E-01	2.74E-02	UST,CHST13
Regulation of Cellular Mechanics by Calpain Protease	3.15E-01	2.74E-02	ITGA2,CAST
HGF Signaling	3.21E-01	2.7E-02	PRKCE,ELF1,PRKCB
Glioma Invasiveness Signaling	3.22E-01	3.03E-02	HMMR,CD44
Heparan Sulfate Biosynthesis	3.22E-01	2.67E-02	UST,CHST13
Phospholipases	3.22E-01	2.94E-02	PLCB4,PLCH1
Telomerase Signaling	3.27E-01	2.83E-02	PPP2R2B,POT1,ELF1
Epithelial Adherens Junction Signaling	3.33E-01	2.6E-02	DLL1,FER,MLLT4,ACVR1B
mTOR Signaling	3.33E-01	2.35E-02	EIF4A3,PPP2R2B,PRKCE,RPS6KA2,PRKCB
Role of BRCA1 in DNA Damage Response	3.37E-01	2.82E-02	E2F6,FANCD2
ATM Signaling	3.37E-01	3.03E-02	FANCD2,CREB5
ErbB4 Signaling	3.37E-01	2.9E-02	PRKCE,PRKCB
Glioblastoma Multiforme Signaling	3.37E-01	2.38E-02	E2F6,PLCB4,WNT7A,FOXO1
Regulation of eIF4 and p70S6K Signaling	3.41E-01	2.29E-02	EIF4A3,ITGA2,PPP2R2B,EIF2B5
Tryptophan Degradation III (Eukaryotic)	3.45E-01	2.08E-02	KMO
Polyamine Regulation in Colon Cancer	3.58E-01	3.33E-02	PPARG
TCA Cycle II (Eukaryotic)	3.58E-01	2.5E-02	ACO1
Activation of IRF by Cytosolic Pattern Recognition Receptors	3.59E-01	2.74E-02	MAVS,IKBKAP
Fc Epsilon RI Signaling	3.71E-01	2.56E-02	FCER1G,PRKCE,PRKCB
fMLP Signaling in Neutrophils	3.71E-01	2.27E-02	PLCB4,PRKCE,PRKCB
Germ Cell-Sertoli Cell Junction Signaling	3.78E-01	2.37E-02	ITGA2,FER,MLLT4,PAK7
Cell Cycle: G1/S Checkpoint Regulation	3.80E-01	2.78E-02	E2F6,FOXO1
Role of Tissue Factor in Cancer	3.81E-01	2.31E-02	BLK,PTK2B,RPS6KA2
Estrogen-mediated S-phase Entry	3.84E-01	3.57E-02	E2F6
Erythropoietin Signaling	3.87E-01	2.53E-02	PRKCE,PRKCB
B Cell Receptor Signaling	3.91E-01	2.29E-02	PTPRC,FOXO1,CREB5,PRKCB
Neurotrophin/TRK Signaling	3.94E-01	2.63E-02	CREB5,FRS2
Macropinocytosis Signaling	3.94E-01	2.6E-02	PRKCE,PRKCB
Role of JAK family kinases in IL-6-type Cytokine Signaling	3.95E-01	3.57E-02	OSMR
T Helper Cell Differentiation	4.01E-01	2.78E-02	FCER1G,RORC
Lipid Antigen Presentation by CD1	4.07E-01	3.33E-02	FCER1G
Triacylglycerol Degradation	4.07E-01	3.03E-02	MGLL
Type II Diabetes Mellitus Signaling	4.08E-01	1.75E-02	PPARG,PRKCE,PRKCB
PEDF Signaling	4.15E-01	2.53E-02	PPARG,DOCK3
p38 MAPK Signaling	4.19E-01	2.5E-02	MEF2D,RPS6KA2,CREB5
IL-15 Production	4.20E-01	3.23E-02	PTK2B
LPS-stimulated MAPK Signaling	4.29E-01	2.41E-02	PRKCE,PRKCB
Prolactin Signaling	4.29E-01	2.38E-02	PRKCE,PRKCB
Intrinsic Prothrombin Activation Pathway	4.32E-01	2.7E-02	F5
Glutathione-mediated Detoxification	4.32E-01	2.27E-02	GGH
LXR/RXR Activation	4.35E-01	2.16E-02	ALB,TF,CYP7A1
FLT3 Signaling in Hematopoietic Progenitor Cells	4.43E-01	2.53E-02	RPS6KA2,CREB5
Role of NFAT in Regulation of the Immune Response	4.45E-01	2E-02	PLCB4,MEF2D,FCER1G,IKBKAP
VEGF Family Ligand-Receptor Interactions	4.50E-01	2.27E-02	PRKCE,PRKCB
LPS/IL-1 Mediated Inhibition of RXR Function	4.51E-01	2.04E-02	UST,CYP7A1,FABP5,CHST13,ABCC3
Superpathway of Cholesterol Biosynthesis	4.54E-01	1.15E-02	HSD17B7
Xenobiotic Metabolism Signaling	4.55E-01	2.08E-02	UST,PPP2R2B,PRKCE,CHST13,ABCC3,PRKCB
Granulocyte Adhesion and Diapedesis	4.58E-01	2.2E-02	HRH1,CLDN16,ITGA2,ITGA1
Huntington's Disease Signaling	4.59E-01	1.98E-02	PLCB4,PRKCE,CREB5,SNAP25,PRKCB
Ephrin Receptor Signaling	4.62E-01	1.9E-02	WIPF1,ITGA2,PAK7,CREB5
4-1BB Signaling in T Lymphocytes	4.65E-01	2.78E-02	IKBKAP
Superpathway of Methionine Degradation	4.65E-01	1.54E-02	CDO1
Cardiac Hypertrophy Signaling	4.67E-01	2E-02	PLCB4,ADCY2,MEF2D,ADCY1,EIF2B5
Sertoli Cell-Sertoli Cell Junction Signaling	4.71E-01	2.02E-02	NOS1,CLDN16,ITGA2,MLLT4
Cytotoxic T Lymphocyte-mediated Apoptosis of Target Cells	4.75E-01	2.56E-02	FCER1G
B Cell Development	4.75E-01	2.78E-02	PTPRC
Retinoate Biosynthesis I	4.75E-01	2.7E-02	RDH11
Cyclins and Cell Cycle Regulation	4.75E-01	2.08E-02	E2F6,PPP2R2B
Production of Nitric Oxide and Reactive Oxygen Species in Macrophages	4.80E-01	1.89E-02	ALB,PPP2R2B,PRKCE,PRKCB
NRF2-mediated Oxidative Stress Response	4.84E-01	2.05E-02	STIP1,DNAJC13,PRKCE,PRKCB
Regulation of the Epithelial-Mesenchymal Transition Pathway	4.89E-01	2.04E-02	WNT7A,BCL9,FRS2,FGF6
Prostate Cancer Signaling	4.95E-01	1.94E-02	FOXO1,CREB5
Circadian Rhythm Signaling	4.97E-01	2.63E-02	CREB5
Oncostatin M Signaling	4.97E-01	2.86E-02	OSMR
G Protein Signaling Mediated by Tubby	4.97E-01	2.27E-02	PLCB4
Inhibition of Angiogenesis by TSP1	4.97E-01	2.38E-02	HSPG2
Role of JAK2 in Hormone-like Cytokine Signaling	4.97E-01	2.7E-02	SH2B3
Agranulocyte Adhesion and Diapedesis	5.06E-01	2.08E-02	HRH1,CLDN16,ITGA2,ITGA1
Coagulation System	5.06E-01	2.63E-02	F5
Retinol Biosynthesis	5.06E-01	2.22E-02	RDH11
TR/RXR Activation	5.08E-01	1.83E-02	CYP7A1,SYT12
Apoptosis Signaling	5.26E-01	2E-02	PRKCE,MCL1
3-phosphoinositide Degradation	5.31E-01	1.85E-02	PTPRC,MTMR14,PTPN22
Notch Signaling	5.35E-01	2.33E-02	DLL1
UVA-Induced MAPK Signaling	5.45E-01	2.04E-02	PLCB4,RPS6KA2
Docosahexaenoic Acid (DHA) Signaling	5.45E-01	2E-02	FOXO1
Netrin Signaling	5.45E-01	1.72E-02	RYR1
B Cell Activating Factor Signaling	5.53E-01	2.17E-02	IKBKAP
Thyroid Cancer Signaling	5.53E-01	2.27E-02	PPARG
Neuroprotective Role of THOP1 in Alzheimer's Disease	5.53E-01	1.82E-02	MME
Integrin Signaling	5.55E-01	1.92E-02	WIPF1,ITGA2,PAK7,ITGA1
IL-1 Signaling	5.56E-01	1.83E-02	ADCY2,ADCY1
Chronic Myeloid Leukemia Signaling	5.62E-01	1.89E-02	E2F6,MECOM
Role of RIG1-like Receptors in Antiviral Innate Immunity	5.87E-01	2.04E-02	MAVS
Cell Cycle: G2/M DNA Damage Checkpoint Regulation	5.87E-01	2.04E-02	PRKDC
Role of Oct4 in Mammalian Embryonic Stem Cell Pluripotency	5.97E-01	1.92E-02	KDM5B
Graft-versus-Host Disease Signaling	6.04E-01	1.96E-02	FCER1G
Autoimmune Thyroid Disease Signaling	6.12E-01	1.61E-02	FCER1G
TNFR1 Signaling	6.12E-01	1.85E-02	PAK7
GABA Receptor Signaling	6.12E-01	1.79E-02	SLC6A13
